# Supplementary material for: Investigating the Role of Maintenance TMS Protocols for Major Depression: Systematic Review and Future Perspectives for Personalized Interventions
Source: J Pers Med. 2023 Apr 21;13(4):697. doi: 10.3390/jpm13040697 (PMC10141590; doi:10.3390/jpm13040697)
Supplement: Supplementary file 1 [file jpm-13-00697-s001.zip]

Archive with 1 entries (1 files):
- jpm-2332002-supplementary.pdf
